# Supplementary material for: Supplementation of chicory root powder as an alternative to antibiotic growth promoter on gut pH, gut microflora and gut histomorphometery of male broilers
Source: PLoS One. 2021 Dec 16;16(12):e0260923. doi: 10.1371/journal.pone.0260923 (PMC8675672; doi:10.1371/journal.pone.0260923)
Supplement: S1 Data — (XLSX) [file pone.0260923.s001.xlsx]

## Sheet: Gut pH
		proventriculus	Mean	SD	SE	Deodenum	Mean	SD	SE	Jejunum	Mean	SD	SE	ileum	Mean	SD	SE		Caecum	Mean	SD	SE
	1	3.5				6.1				6.6				6.8				1	7.2
	1	3.9				5.8				6.5				6.9				1	7.1
	1	3.6				6.1				6.6				6.9				1	7.4
	1	3.6				5.9				6.5				6.7				1	7.2
	1	3.8				5.9				6.8				7				1	7.5
	1	3.6				5.8				6.6				6.8				1	7.4
	1	3.8	115			6.1	115			6.6	115			6.8	115			1	7.2	115
	1	3.9	3.7125	0.155265	0.0548944	5.8	5.9375	0.140789	0.0497763	6.8	6.625	0.116496	0.0411877	7	6.8625	0.106066	0.0375	1	7.4	7.3	0.141421	0.05
	2	3.5				5.8				6.6				6.62				2	6.9
	2	3.6				5.6				6.5				6.52				2	7.2
	2	3.7				5.7				6.4				6.42				2	7.1
	2	3.8				5.7				6.4				6.52				2	7.2
	2	3.9				5.8				6.4				6.42				2	7.3
	2	3.6				5.5				6.4				6.6				2	7.4
	2	3.6	156			5.8	156			6.3	156			6.5	156			2	7.2	156
	2	3.7	3.675	0.128174	0.0453163	5.8	5.7125	0.112599	0.0398098	6.5	6.4375	0.0916125	0.0323899	6.52	6.515	0.0723089	0.025565	2	7.4	7.2125	0.164208	0.0580563
	3	3.8				5.3				6.2				6.21				6	7
	3	3.9				5.5				6.3				6.31				6	7
	3	3.7				5.3				6.5				6.51				6	6.9
	3	3.4				5.3				6.4				6.41				6	6.8
	3	3.2				5.3				6.3				6.31				6	6.9
	3	3.9				5.6				6.5				6.51				6	6.9
	3	3.7	192			5.5	192			6.4	192			6.41	192			6	6.8	192
	3	3.8	3.675	0.249285	0.0881354	5.5	5.4125	0.124642	0.0440677	6.5	6.3875	0.112599	0.0398098	6.51	6.3975	0.112599	0.0398098	6	6.9	6.9	0.0755929	0.0267261
	4	3.9				5.3				6.2				6.3				7	6.8
	4	3.8				5.5				6.4				6.2				7	6.8
	4	3.7				5.5				6.8				6.6				7	6.8
	4	3.9				5.5				6.3				6.4				7	6.7
	4	3.7				5.4				6.8				6.8				7	6.8
	4	3.2				5.4				6.2				6.2				7	6.9
	4	3.3	135			5.2	135			6.2	135			6.2	135			7	6.9	135
	4	3.8	3.6625	0.266927	0.0943729	5.3	5.3875	0.112599	0.0398098	6.1	6.375	0.276457	0.0977424	6.3	6.375	0.218763	0.0773443	7	6.9	6.825	0.0707107	0.025
	5	3.6				5.5				6.3				6.4				8	6.9
	5	3.7				5.4				6.1				6.3				8	6.9
	5	3.8				5.5				6.4				6.2				8	6.9
	5	3.9				5.6				6				6.3				8	6.8
	5	3.7				5.5				6.4				6.4				8	6.7
	5	3.8				5.4				6.1				6.4				8	6.7
	5	3.3	171			5.4	171			6.1	171			6.2	171			8	6.7	171
	5	3.8	3.7	0.185164	0.0654654	5.3	5.45	0.092582	0.0327327	6.3	6.2125	0.155265	0.0548944	6.3	6.3125	0.0834523	0.0295048	8	6.7	6.7875	0.0991031	0.0350382

## Sheet: Gut Ecology
			e.coli							Salmonella								lactobacilli
			10 6 dilution
		colonies	cfu/ml	log 10 value	mean	SD	SE			no of colonies	10 3 dilution	log 10 value	mean	SD	SE			no of colonies		10 6 dilution	log 10 value		SD	SE
	1	120	120000000	8.07918					1	32	32000	4.50515					1	58		58000000	7.76343
	1	121	121000000	8.08279					1	32	32000	4.50515					1	61		61000000	7.78533
	1	112	112000000	8.04922					1	29	29000	4.4624					1	62		62000000	7.79239
	1	126	126000000	8.10037					1	28	28000	4.44716					1	36		36000000	7.5563
	1	128	128000000	8.10721					1	29	29000	4.4624					1	61		61000000	7.78533
	1	129	129000000	8.11059					1	35	35000	4.54407					1	59		59000000	7.77085
	1	126	126000000	8.10037					1	40	40000	4.60206					1	60		60000000	7.77815
	1	138	138000000	8.13988	8.0962	0.0265863	0.00939969		1	54	54000	4.73239	4.5326	0.0952723	0.0336839		1	60	57.125	60000000	7.77815	7.75124	0.0792824	0.0280306
	2	6	6000000	6.77815					2	2	2000	3.30103					2	6		6000000	6.77815
	2	4	4000000	6.60206					2	3	3000	3.47712					2	8		8000000	6.90309
	2	5	5000000	6.69897					2	2	2000	3.30103					2	9		9000000	6.95424
	2	6	6000000	6.77815					2	1	1000	3					2	6		6000000	6.77815
	2	5	5000000	6.69897					2	2	2000	3.30103					2	4		4000000	6.60206
	2	6	6000000	6.77815					2	3	3000	3.47712					2	6		6000000	6.77815
	2	5	5000000	6.69897					2	2	2000	3.30103					2	5		5000000	6.69897
	2	8	8000000	6.90309	6.74206	0.0886475	0.0313416		2	1	1000	3	3.2698	0.1834	0.0648418		2	5	6.125	5000000	6.69897	6.77397	0.113405	0.0400949
	3	11	11000000	7.04139					6	10	10000	4					6	62		62000000	7.79239
	3	14	14000000	7.14613					6	12	12000	4.07918					6	61		61000000	7.78533
	3	15	15000000	7.17609					6	10	10000	4					6	60		60000000	7.77815
	3	11	11000000	7.04139					6	12	12000	4.07918					6	65		65000000	7.81291
	3	12	12000000	7.07918					6	13	13000	4.11394					6	62		62000000	7.79239
	3	11	11000000	7.04139					6	10	10000	4					6	62		62000000	7.79239
	3	10	10000000	7					6	12	12000	4.07918					6	60		60000000	7.77815
	3	10	10000000	7	7.0657	0.0646332	0.0228513		6	12	12000	4.07918	4.05383	0.0461014	0.0162993		6	62	61.75	62000000	7.79239	7.79051	0.011009	0.00389227
	4	8	8000000	6.90309					7	10	10000	4					7	88		88000000	7.94448
	4	9	9000000	6.95424					7	10	10000	4					7	89		89000000	7.94939
	4	10	10000000	7					7	8	8000	3.90309					7	80		80000000	7.90309
	4	11	11000000	7.04139					7	7	7000	3.8451					7	88		88000000	7.94448
	4	12	12000000	7.07918					7	6	6000	3.77815					7	86		86000000	7.9345
	4	9	9000000	6.95424					7	8	8000	3.90309					7	87		87000000	7.93952
	4	8	8000000	6.90309					7	9	9000	3.95424					7	86		86000000	7.9345
	4	7	7000000	6.8451	6.96004	0.077621	0.0274432		7	8	8000	3.90309	3.91085	0.0754901	0.0266898		7	85	86.125	85000000	7.92942	7.93492	0.0144281	0.0051011
	5	6	6000000	6.77815					8	11	11000	4.04139					8	77		77000000	7.88649
	5	7	7000000	6.8451					8	12	12000	4.07918					8	71		71000000	7.85126
	5	8	8000000	6.90309					8	11	11000	4.04139					8	72		72000000	7.85733
	5	6	6000000	6.77815					8	12	12000	4.07918					8	78		78000000	7.89209
	5	9	9000000	6.95424					8	11	11000	4.04139					8	81		81000000	7.90849
	5	10	10000000	7					8	12	12000	4.07918					8	79		79000000	7.89763
	5	11	11000000	7.04139					8	11	11000	4.04139					8	86		86000000	7.9345
	5	12	12000000	7.07918	6.92241	0.115721	0.0409135		8	12	12000	4.07918	4.06029	0.0201988	0.00714137		8	80	78	80000000	7.90309	7.89136	0.0270484	0.00956307

## Sheet: morphometry
				Jejunum
		Villi length		Crypt depth		VI/CD		Villli width
	1	1286.46		190.19		6.76408		187.04
	1	1174.66		183.86		6.38888		187.348
	1	1110.89		185.15		5.99995		187.08
	1	1205.84		186.78		6.45594		182.316
	1	1234.71		179.73		6.8698		180.806	183
	1	1202.51	1202.51	189.142	185.809	6.35772	6.47273	173.456	183.008
	2	1360.9		190.822		7.13179		208.826
	2	1235.35		203.622		6.06687		190.84
	2	1256.14		186.63		6.73066		206.754
	2	1338.44		190.822		7.01407		192.674
	2	1413.81		190.822		7.40905		202.434	215
	2	1217	1303.61	192.188	192.484	6.33233	6.78079	201.738	200.544
	3	1680.8		221.472		7.58924		264.656
	3	1536.17		239.266		6.42036		255.584
	3	1548.42		203.62		7.60444		255
	3	1434.42		203.12		7.06194		259.91
	3	1546.42		211.12		7.32482		269.91	258
	3	1530.42	1546.11	215.12	215.62	7.11424	7.18584	245.91	258.495
	3	1635.25		199.124		8.2122		232.236
	3	1661.3		168.482		9.86042		259.218
	4	1692.17		173.518		9.75215		238.684
	4	1529.83		206.834		7.39643		268.174
	4	1623.03		219.142		7.4063		250.172	252
	4	1619.03	1626.77	206.834	195.656	7.82769	8.4092	268.172	252.776
	4	1469		178.22		8.24262		213.59
	4	1437.71		173.74		8.27507		242.22
	4	1599.17		191.48		8.35163		262.6
	4	1582.19		229.23		6.90219		279.43
	5	1462.3		268.51		5.44598		289.98	257
	5	1510.07	1510.07	208.236	208.236	7.25174	7.41154	257.564	257.564
	5
	5
	5
	5
	5
	5

## Sheet: goblet cells
		jejunum
		goblet cell						Ileum							Duodenum
	1	8					1	9						1	6
	1	7					1	11						1	5
	1	8					1	10						1	6
	1	9					1	11						1	7
	1	8	757				1	10	757					1	8	757
	1	8	8	0.632456	0.223607		1	11	10.3333	0.816497	0.288675			1	7	6.5
	2	11					2	13						2	10
	2	12					2	14						2	9
	2	9					2	12						2	9
	2	11					2	15						2	8
	2	10	771				2	14	771					2	9	771
	2	11	10.6667	1.0328	0.365148		2	15	13.8333	1.16905	0.41332			2	10	9.16667
	3	11					3	14						3	11
	3	12					3	16						3	10
	3	14					3	15						3	10
	3	12					3	16						3	10
	3	11	776				3	18	776					3	11	776
	3	11	11.8333	1.16905	0.41332		3	16	15.8333	1.32916	0.469929			3	10	10.3333
	4	14					4	18						4	12
	4	13					4	16						4	11
	4	14					4	19						4	11
	4	15					4	15						4	11
	4	14	751				4	18	751					4	11	751
	4	15	14.1667	0.752773	0.266145		4	19	17.5	1.64317	0.580948			4	15	11.8333
	5	11					5	19						5	11
	5	12					5	18						5	10
	5	14					5	18						5	11
	5	15					5	15						5	11
	5	16	761				5	15	761					5	10	761
	5	14	13.6667	1.8619	0.658281		5	16	16.8333	1.7224	0.608961			5	11	10.6667
